# Supplementary material for: Knockdown of the long noncoding RNA PURPL induces apoptosis and sensitizes liver cancer cells to doxorubicin
Source: Sci Rep. 2022 Nov 14;12:19502. doi: 10.1038/s41598-022-23802-9 (PMC9663437; doi:10.1038/s41598-022-23802-9)
Supplement: Supplementary file 2 — Supplementary Information 2. [file 41598_2022_23802_MOESM2_ESM.xlsx]

## Sheet: HCC vs Normal
Ensembl ID	Gene Symbol	Log2 fold change	Biotype	Biotype group	P value	P adjusted
ENSG00000131002	TXLNGY	12.7394	transcribed_unprocessed_pseudogene	other	2.24223e-10	7.964e-07
ENSG00000012817	KDM5D	12.4841	protein_coding	protein_coding	3.35432e-10	7.964e-07
ENSG00000183878	UTY	12.396	protein_coding	protein_coding	9.75957e-11	7.964e-07
ENSG00000067048	DDX3Y	12.1931	protein_coding	protein_coding	2.97198e-10	7.964e-07
ENSG00000129824	RPS4Y1	11.7149	protein_coding	protein_coding	3.08798e-09	3.25851e-06
ENSG00000114374	USP9Y	8.55757	protein_coding	protein_coding	6.68662e-06	0.00129598
ENSG00000171658	NMRAL2P	7.00314	transcribed_unprocessed_pseudogene	other	0.00104735	0.0363018
ENSG00000133048	CHI3L1	6.63429	protein_coding	protein_coding	8.43018e-06	0.00153964
ENSG00000272405	AL365181.3	6.38162	antisense	nc	0.000148741	0.0103109
ENSG00000151012	SLC7A11	5.75617	protein_coding	protein_coding	0.00049607	0.0217105
ENSG00000118785	SPP1	5.43323	protein_coding	protein_coding	1.58037e-06	0.000519233
ENSG00000067646	ZFY	5.42382	protein_coding	protein_coding	0.000714013	0.0283723
ENSG00000099725	PRKY	5.22537	transcribed_unprocessed_pseudogene	other	0.000654841	0.0267786
ENSG00000278909	AC007608.4	4.8232	TEC	other	0.00166205	0.0483725
ENSG00000198203	SULT1C2	4.74143	protein_coding	protein_coding	0.000759149	0.0291258
ENSG00000182389	CACNB4	4.41016	protein_coding	protein_coding	4.02508e-05	0.00427579
ENSG00000141576	RNF157	4.29004	protein_coding	protein_coding	0.000368656	0.0183305
ENSG00000140807	NKD1	3.93779	protein_coding	protein_coding	0.00140096	0.0434802
ENSG00000143061	IGSF3	3.90073	protein_coding	protein_coding	0.000294495	0.0160367
ENSG00000115380	EFEMP1	3.64024	protein_coding	protein_coding	1.62718e-05	0.00251419
ENSG00000119681	LTBP2	3.3944	protein_coding	protein_coding	1.21912e-08	1.15779e-05
ENSG00000108821	COL1A1	3.39375	protein_coding	protein_coding	6.30399e-10	9.97817e-07
ENSG00000008300	CELSR3	3.29276	protein_coding	protein_coding	5.09396e-05	0.0048866
ENSG00000133985	TTC9	3.26221	protein_coding	protein_coding	0.000301235	0.0161483
ENSG00000110799	VWF	3.25932	protein_coding	protein_coding	2.34063e-08	1.85241e-05
ENSG00000066279	ASPM	3.24466	protein_coding	protein_coding	0.000726561	0.0287506
ENSG00000168646	AXIN2	3.23998	protein_coding	protein_coding	5.59392e-05	0.00515781
ENSG00000140937	CDH11	3.17872	protein_coding	protein_coding	0.000166768	0.0109985
ENSG00000204291	COL15A1	3.1396	protein_coding	protein_coding	2.53656e-05	0.00325537
ENSG00000038427	VCAN	2.9891	protein_coding	protein_coding	1.51603e-05	0.00239962
ENSG00000169855	ROBO1	2.95604	protein_coding	protein_coding	2.04053e-05	0.00298137
ENSG00000118523	CTGF	2.85728	protein_coding	protein_coding	5.15363e-06	0.00114418
ENSG00000091986	CCDC80	2.85439	protein_coding	protein_coding	0.000122928	0.00898033
ENSG00000135821	GLUL	2.81567	protein_coding	protein_coding	0.0010537	0.0363889
ENSG00000162415	ZSWIM5	2.79601	protein_coding	protein_coding	0.000340678	0.0173948
ENSG00000124766	SOX4	2.70456	protein_coding	protein_coding	0.000217928	0.0131826
ENSG00000050165	DKK3	2.68232	protein_coding	protein_coding	0.000656989	0.0267786
ENSG00000139514	SLC7A1	2.6784	protein_coding	protein_coding	0.000683763	0.0276863
ENSG00000078018	MAP2	2.66763	protein_coding	protein_coding	7.04455e-05	0.00602721
ENSG00000164692	COL1A2	2.66189	protein_coding	protein_coding	2.75279e-07	0.00014524
ENSG00000113083	LOX	2.53917	protein_coding	protein_coding	0.000187528	0.0120334
ENSG00000083857	FAT1	2.52437	protein_coding	protein_coding	1.76449e-08	1.5234e-05
ENSG00000135749	PCNX2	2.51955	protein_coding	protein_coding	3.40748e-05	0.00385249
ENSG00000248905	FMN1	2.48754	protein_coding	protein_coding	0.000381512	0.0186764
ENSG00000250337	PURPL	2.42569	lincRNA	nc	0.00136305	0.0429238
ENSG00000137309	HMGA1	2.39223	protein_coding	protein_coding	0.000305722	0.0161483
ENSG00000186340	THBS2	2.35273	protein_coding	protein_coding	2.22952e-05	0.00306866
ENSG00000119969	HELLS	2.28319	protein_coding	protein_coding	0.00120293	0.0396674
ENSG00000106624	AEBP1	2.26678	protein_coding	protein_coding	0.000776746	0.0294917
ENSG00000228526	MIR34AHG	2.26178	lincRNA	nc	5.91886e-07	0.000244397
ENSG00000249859	PVT1	2.23686	lincRNA	nc	0.00166018	0.0483725
ENSG00000187498	COL4A1	2.23456	protein_coding	protein_coding	4.97926e-08	3.37772e-05
ENSG00000053747	LAMA3	2.22777	protein_coding	protein_coding	0.00121719	0.0399989
ENSG00000107796	ACTA2	2.22386	protein_coding	protein_coding	0.000242023	0.0142763
ENSG00000151067	CACNA1C	2.22335	protein_coding	protein_coding	0.000344763	0.017416
ENSG00000130635	COL5A1	2.21712	protein_coding	protein_coding	4.22236e-05	0.00427579
ENSG00000060982	BCAT1	2.191	protein_coding	protein_coding	0.000873244	0.0319175
ENSG00000164171	ITGA2	2.18955	protein_coding	protein_coding	0.00169957	0.0485785
ENSG00000112186	CAP2	2.15362	protein_coding	protein_coding	0.000122908	0.00898033
ENSG00000071282	LMCD1	2.12671	protein_coding	protein_coding	0.000406856	0.0195147
ENSG00000172965	MIR4435-2HG	2.08859	lincRNA	nc	8.15725e-05	0.0065621
ENSG00000182718	ANXA2	2.08567	protein_coding	protein_coding	2.98143e-07	0.000149024
ENSG00000150768	DLAT	2.04365	protein_coding	protein_coding	0.000210219	0.0128803
ENSG00000119280	C1orf198	2.00166	protein_coding	protein_coding	3.05118e-05	0.00366799
ENSG00000162591	MEGF6	1.96226	protein_coding	protein_coding	0.000281058	0.0159197
ENSG00000074181	NOTCH3	1.94599	protein_coding	protein_coding	0.000296091	0.0160367
ENSG00000196923	PDLIM7	1.94217	protein_coding	protein_coding	0.000470752	0.0210884
ENSG00000242125	SNHG3	1.91512	processed_transcript	other	2.76917e-05	0.00346037
ENSG00000134871	COL4A2	1.91049	protein_coding	protein_coding	1.37248e-05	0.00224732
ENSG00000196526	AFAP1	1.86587	protein_coding	protein_coding	0.001243	0.0407062
ENSG00000143514	TP53BP2	1.8399	protein_coding	protein_coding	0.000279639	0.0159197
ENSG00000183579	ZNRF3	1.83748	protein_coding	protein_coding	0.000590845	0.0247192
ENSG00000177606	JUN	1.81464	protein_coding	protein_coding	8.12501e-05	0.0065621
ENSG00000103196	CRISPLD2	1.8015	protein_coding	protein_coding	0.000988337	0.0347638
ENSG00000198431	TXNRD1	1.8014	protein_coding	protein_coding	0.000544555	0.0232957
ENSG00000130827	PLXNA3	1.79577	protein_coding	protein_coding	3.56932e-06	0.000869176
ENSG00000131711	MAP1B	1.79539	protein_coding	protein_coding	0.000201952	0.0124923
ENSG00000091592	NLRP1	1.79167	protein_coding	protein_coding	0.000821907	0.0306843
ENSG00000159674	SPON2	1.78171	protein_coding	protein_coding	1.58553e-06	0.000519233
ENSG00000115641	FHL2	1.77953	protein_coding	protein_coding	0.000873808	0.0319175
ENSG00000143515	ATP8B2	1.7605	protein_coding	protein_coding	0.000157562	0.0105378
ENSG00000129667	RHBDF2	1.75885	protein_coding	protein_coding	0.00126492	0.041
ENSG00000151208	DLG5	1.75067	protein_coding	protein_coding	0.000529677	0.0229696
ENSG00000153395	LPCAT1	1.74953	protein_coding	protein_coding	0.00137496	0.0429238
ENSG00000231551	AC245100.4	1.73645	transcribed_unprocessed_pseudogene	other	0.000730302	0.0287787
ENSG00000222041	CYTOR	1.73631	lincRNA	nc	0.000356458	0.0178173
ENSG00000076706	MCAM	1.73474	protein_coding	protein_coding	0.00168233	0.0485785
ENSG00000136235	GPNMB	1.70993	protein_coding	protein_coding	0.00128265	0.0412925
ENSG00000168542	COL3A1	1.69046	protein_coding	protein_coding	0.00150774	0.0454669
ENSG00000143499	SMYD2	1.6579	protein_coding	protein_coding	0.000812164	0.0304866
ENSG00000115204	MPV17	1.6522	protein_coding	protein_coding	0.000521488	0.0227182
ENSG00000159216	RUNX1	1.65101	protein_coding	protein_coding	0.000296288	0.0160367
ENSG00000166348	USP54	1.6345	protein_coding	protein_coding	0.00155001	0.0460014
ENSG00000059588	TARBP1	1.63377	protein_coding	protein_coding	0.00043797	0.0204938
ENSG00000071575	TRIB2	1.60804	protein_coding	protein_coding	0.000386706	0.0188336
ENSG00000139289	PHLDA1	1.58712	protein_coding	protein_coding	0.00125274	0.040744
ENSG00000149591	TAGLN	1.55217	protein_coding	protein_coding	0.000705746	0.0281616
ENSG00000062716	VMP1	1.53135	protein_coding	protein_coding	0.000151412	0.01042
ENSG00000094975	SUCO	1.53032	protein_coding	protein_coding	0.000979702	0.0346724
ENSG00000166147	FBN1	1.50103	protein_coding	protein_coding	0.000453941	0.0209276
ENSG00000108187	PBLD	-1.50014	protein_coding	protein_coding	0.00166556	0.0483725
ENSG00000197249	SERPINA1	-1.50262	protein_coding	protein_coding	2.93941e-06	0.00077256
ENSG00000186115	CYP4F2	-1.50683	protein_coding	protein_coding	0.00168409	0.0485785
ENSG00000156110	ADK	-1.50698	protein_coding	protein_coding	0.000836673	0.0309178
ENSG00000074935	TUBE1	-1.50801	protein_coding	protein_coding	0.000569532	0.0240393
ENSG00000188338	SLC38A3	-1.51972	protein_coding	protein_coding	0.000438915	0.0204938
ENSG00000139178	C1RL	-1.52463	protein_coding	protein_coding	4.799966e
ENSG00000091513	TF	-1.52722	protein_coding	protein_coding	0.000212197	0.0129182
ENSG00000131187	F12	-1.52792	protein_coding	protein_coding	0.000631053	0.0259442
ENSG00000196502	SULT1A1	-1.53035	protein_coding	protein_coding	0.0015266	0.0458801
ENSG00000140526	ABHD2	-1.53329	protein_coding	protein_coding	0.00011072	0.00847993
ENSG00000138411	HECW2	-1.53346	protein_coding	protein_coding	6.59105e-05	0.00579585
ENSG00000151726	ACSL1	-1.53474	protein_coding	protein_coding	0.000596819	0.0247563
ENSG00000100897	DCAF11	-1.53719	protein_coding	protein_coding	0.000482903	0.0213308
ENSG00000122884	P4HA1	-1.54326	protein_coding	protein_coding	0.0010177	0.0356644
ENSG00000106780	MEGF9	-1.54334	protein_coding	protein_coding	5.608e-06	0.00120217
ENSG00000106034	CPED1	-1.54487	protein_coding	protein_coding	0.000926084	0.0331249
ENSG00000224389	C4B	-1.54731	protein_coding	protein_coding	0.000227711	0.0136872
ENSG00000284959	AC007262.2	-1.54738	antisense	nc	0.000185285	0.0119704
ENSG00000149547	EI24	-1.56295	protein_coding	protein_coding	2.17905e-05	0.00304331
ENSG00000107566	ERLIN1	-1.58616	protein_coding	protein_coding	4.91419e-06	0.00113829
ENSG00000075651	PLD1	-1.58949	protein_coding	protein_coding	8.83179e-05	0.00693186
ENSG00000082146	STRADB	-1.59351	protein_coding	protein_coding	2.37341e-05	0.0031306
ENSG00000140093	SERPINA10	-1.60301	protein_coding	protein_coding	3.18826e-05	0.00373813
ENSG00000039068	CDH1	-1.61095	protein_coding	protein_coding	0.00104044	0.0361943
ENSG00000157379	DHRS1	-1.61206	protein_coding	protein_coding	0.000749475	0.0290521
ENSG00000115042	FAHD2A	-1.61419	protein_coding	protein_coding	7.82155e-06	0.00148563
ENSG00000113889	KNG1	-1.63111	protein_coding	protein_coding	0.000763366	0.0291258
ENSG00000146085	MUT	-1.63543	protein_coding	protein_coding	7.48731e-05	0.00623746
ENSG00000167711	SERPINF2	-1.64266	protein_coding	protein_coding	1.14043e-05	0.00194734
ENSG00000099937	SERPIND1	-1.66226	protein_coding	protein_coding	5.21163e-05	0.00494948
ENSG00000198840	MT-ND3	-1.66485	protein_coding	protein_coding	0.000468681	0.0210884
ENSG00000091583	APOH	-1.6649	protein_coding	protein_coding	5.96558e-06	0.00123163
ENSG00000055957	ITIH1	-1.67161	protein_coding	protein_coding	4.27714e-05	0.00427579
ENSG00000104635	SLC39A14	-1.67993	protein_coding	protein_coding	3.26359e-05	0.00377979
ENSG00000139508	SLC46A3	-1.68162	protein_coding	protein_coding	0.00125031	0.040744
ENSG00000149131	SERPING1	-1.68492	protein_coding	protein_coding	2.8552e-05	0.00347639
ENSG00000107537	PHYH	-1.69365	protein_coding	protein_coding	6.27688e-06	0.00124191
ENSG00000168306	ACOX2	-1.69627	protein_coding	protein_coding	0.000355542	0.0178173
ENSG00000060566	CREB3L3	-1.70531	protein_coding	protein_coding	0.00175084	0.0497837
ENSG00000244414	CFHR1	-1.70643	protein_coding	protein_coding	0.000752605	0.0290548
ENSG00000196177	ACADSB	-1.71425	protein_coding	protein_coding	0.000581144	0.0244209
ENSG00000109072	VTN	-1.72299	protein_coding	protein_coding	5.53917e-05	0.0051574
ENSG00000075239	ACAT1	-1.72414	protein_coding	protein_coding	4.41143e-07	0.000190433
ENSG00000147647	DPYS	-1.72553	protein_coding	protein_coding	2.10581e-05	0.0029849
ENSG00000130813	C19orf66	-1.73897	protein_coding	protein_coding	0.000963658	0.0342766
ENSG00000139194	RBP5	-1.74432	protein_coding	protein_coding	0.000142631	0.0101087
ENSG00000214274	ANG	-1.74636	protein_coding	protein_coding	0.00154346	0.0459505
ENSG00000120915	EPHX2	-1.79811	protein_coding	protein_coding	0.000136077	0.00971669
ENSG00000167588	GPD1	-1.79899	protein_coding	protein_coding	0.00169807	0.0485785
ENSG00000100889	PCK2	-1.80677	protein_coding	protein_coding	3.15885e-05	0.00373813
ENSG00000167315	ACAA2	-1.81552	protein_coding	protein_coding	2.95122e-08	2.15598e-05
ENSG00000135744	AGT	-1.81992	protein_coding	protein_coding	2.63718e-07	0.00014524
ENSG00000111275	ALDH2	-1.82492	protein_coding	protein_coding	2.83469e-05	0.00347639
ENSG00000182326	C1S	-1.82892	protein_coding	protein_coding	0.000117117	0.00882744
ENSG00000166825	ANPEP	-1.83298	protein_coding	protein_coding	0.000271205	0.0158015
ENSG00000136868	SLC31A1	-1.84832	protein_coding	protein_coding	2.27959e-06	0.000656038
ENSG00000135069	PSAT1	-1.85093	protein_coding	protein_coding	0.00135375	0.0429238
ENSG00000121691	CAT	-1.85182	protein_coding	protein_coding	1.51768e-06	0.000519233
ENSG00000106927	AMBP	-1.85205	protein_coding	protein_coding	6.09611e-06	0.0012318
ENSG00000136052	SLC41A2	-1.85439	protein_coding	protein_coding	0.000297194	0.0160367
ENSG00000162365	CYP4A22	-1.86507	protein_coding	protein_coding	6.69705e-05	0.00583503
ENSG00000100342	APOL1	-1.86923	protein_coding	protein_coding	1.25961e-05	0.00209869
ENSG00000138207	RBP4	-1.89373	protein_coding	protein_coding	1.96267e-05	0.00291242
ENSG00000125730	C3	-1.90816	protein_coding	protein_coding	6.28666e-05	0.00557985
ENSG00000149124	GLYAT	-1.93074	protein_coding	protein_coding	0.00137394	0.0429238
ENSG00000243649	CFB	-1.93383	protein_coding	protein_coding	9.10998e-10	1.23596e-06
ENSG00000083807	SLC27A5	-1.93768	protein_coding	protein_coding	0.000129385	0.00937989
ENSG00000101670	LIPG	-1.94893	protein_coding	protein_coding	0.00157689	0.0466533
ENSG00000159335	PTMS	-1.96796	protein_coding	protein_coding	3.00987e-06	0.00077256
ENSG00000141753	IGFBP4	-1.97734	protein_coding	protein_coding	3.6175e-07	0.000171777
ENSG00000171560	FGA	-2.00011	protein_coding	protein_coding	8.08801e-05	0.0065621
ENSG00000171503	ETFDH	-2.01295	protein_coding	protein_coding	6.34364e-07	0.000251023
ENSG00000162482	AKR7A3	-2.01362	protein_coding	protein_coding	0.00108498	0.0373335
ENSG00000166025	AMOTL1	-2.01933	protein_coding	protein_coding	0.000156244	0.0105378
ENSG00000146674	IGFBP3	-2.02338	protein_coding	protein_coding	0.000312027	0.0162934
ENSG00000138109	CYP2C9	-2.04759	protein_coding	protein_coding	8.18286e-05	0.0065621
ENSG00000151224	MAT1A	-2.05418	protein_coding	protein_coding	0.000291187	0.0160367
ENSG00000145321	GC	-2.0856	protein_coding	protein_coding	0.000189748	0.0120691
ENSG00000132541	RIDA	-2.09888	protein_coding	protein_coding	0.00048628	0.0213806
ENSG00000171236	LRG1	-2.10461	protein_coding	protein_coding	0.000779447	0.0294917
ENSG00000131979	GCH1	-2.10735	protein_coding	protein_coding	0.000190624	0.0120691
ENSG00000110245	APOC3	-2.12137	protein_coding	protein_coding	0.000157166	0.0105378
ENSG00000106804	C5	-2.13599	protein_coding	protein_coding	4.14592e-05	0.00427579
ENSG00000122194	PLG	-2.1499	protein_coding	protein_coding	1.96133e-06	0.000620892
ENSG00000110169	HPX	-2.17928	protein_coding	protein_coding	0.000163536	0.0108608
ENSG00000074416	MGLL	-2.17942	protein_coding	protein_coding	4.26439e-05	0.00427579
ENSG00000060762	MPC1	-2.18343	protein_coding	protein_coding	0.00028497	0.0159197
ENSG00000060971	ACAA1	-2.19502	protein_coding	protein_coding	2.07755e-06	0.000636466
ENSG00000170099	SERPINA6	-2.22834	protein_coding	protein_coding	5.6963e-06	0.00120217
ENSG00000118271	TTR	-2.24488	protein_coding	protein_coding	3.73546e-05	0.00407766
ENSG00000120885	CLU	-2.24958	protein_coding	protein_coding	5.46873e-05	0.00514223
ENSG00000134365	CFHR4	-2.26167	protein_coding	protein_coding	0.000803348	0.0302754
ENSG00000159403	C1R	-2.26852	protein_coding	protein_coding	4.46295e-05	0.00441356
ENSG00000138792	ENPEP	-2.26898	protein_coding	protein_coding	0.000114332	0.0086865
ENSG00000100652	SLC10A1	-2.27804	protein_coding	protein_coding	9.71117e-05	0.00749813
ENSG00000164344	KLKB1	-2.27916	protein_coding	protein_coding	1.39727e-06	0.000510379
ENSG00000257017	HP	-2.32714	protein_coding	protein_coding	0.000324296	0.0167367
ENSG00000243955	GSTA1	-2.32946	protein_coding	protein_coding	3.97249e-07	0.000179651
ENSG00000171557	FGG	-2.34177	protein_coding	protein_coding	4.76669e-06	0.00113173
ENSG00000047457	CP	-2.3495	protein_coding	protein_coding	8.94874e-08	5.66574e-05
ENSG00000136574	GATA4	-2.39785	protein_coding	protein_coding	2.30079e-05	0.00312152
ENSG00000134240	HMGCS2	-2.40663	protein_coding	protein_coding	2.89748e-06	0.00077256
ENSG00000171564	FGB	-2.40725	protein_coding	protein_coding	3.52628e-05	0.00390135
ENSG00000062282	DGAT2	-2.41285	protein_coding	protein_coding	0.000400291	0.0193087
ENSG00000117009	KMO	-2.41575	protein_coding	protein_coding	0.000277793	0.0159197
ENSG00000157131	C8A	-2.41871	protein_coding	protein_coding	5.84466e-05	0.00533718
	MTHFD2L	-2.4233	protein_coding	protein_coding	0.00120264	0.0396674
ENSG00000025423	HSD17B6	-2.42728	protein_coding	protein_coding	2.90978e-06	0.00077256
ENSG00000116690	PRG4	-2.43647	protein_coding	protein_coding	0.000534594	0.0230775
ENSG00000122971	ACADS	-2.43709	protein_coding	protein_coding	1.14827e-05	0.00194734
ENSG00000113492	AGXT2	-2.44398	protein_coding	protein_coding	1.64136e-05	0.00251419
ENSG00000228278	ORM2	-2.45752	protein_coding	protein_coding	9.44919e-06	0.00169319
ENSG00000187048	CYP4A11	-2.46762	protein_coding	protein_coding	1.74281e-05	0.00262722
ENSG00000087258	GNAO1	-2.52615	protein_coding	protein_coding	0.0011226	0.0379406
ENSG00000178445	GLDC	-2.56043	protein_coding	protein_coding	0.00026277	0.0154045
ENSG00000155666	KDM8	-2.56356	protein_coding	protein_coding	7.11972e-05	0.00603715
ENSG00000186910	SERPINA11	-2.59418	protein_coding	protein_coding	2.16103e-06	0.000641354
ENSG00000109181	UGT2B10	-2.64753	protein_coding	protein_coding	0.00116465	0.0392224
ENSG00000003989	SLC7A2	-2.68356	protein_coding	protein_coding	0.000468199	0.0210884
ENSG00000198099	ADH4	-2.72208	protein_coding	protein_coding	0.000823892	0.0306843
ENSG00000169692	AGPAT2	-2.72274	protein_coding	protein_coding	8.39784e-06	0.00153964
ENSG00000138315	OIT3	-2.72766	protein_coding	protein_coding	0.000452202	0.0209276
ENSG00000021852	C8B	-2.74946	protein_coding	protein_coding	9.7551e-06	0.00171563
ENSG00000104760	FGL1	-2.77603	protein_coding	protein_coding	2.55078e-07	0.00014524
ENSG00000229314	ORM1	-2.79859	protein_coding	protein_coding	0.00137851	0.0429238
ENSG00000090512	FETUB	-2.8618	protein_coding	protein_coding	3.53286e-05	0.00390135
ENSG00000135917	SLC19A3	-2.99305	protein_coding	protein_coding	1.49718e-05	0.00239962
ENSG00000184999	SLC22A10	-3.14454	protein_coding	protein_coding	4.24771e-05	0.00427579
ENSG00000139209	SLC38A4	-3.22183	protein_coding	protein_coding	4.25625e-05	0.00427579
ENSG00000138115	CYP2C8	-3.35319	protein_coding	protein_coding	0.000434181	0.0204938
ENSG00000124253	PCK1	-3.47498	protein_coding	protein_coding	0.00162868	0.0477394
ENSG00000112964	GHR	-3.53096	protein_coding	protein_coding	3.10617e-06	0.000776297
ENSG00000109511	ANXA10	-3.54348	protein_coding	protein_coding	0.000202571	0.0124923
ENSG00000198670	LPA	-3.78512	protein_coding	protein_coding	4.56045e-05	0.00441945
ENSG00000139547	RDH16	-3.79143	protein_coding	protein_coding	0.000195028	0.0122661
ENSG00000125144	MT1G	-4.82352	protein_coding	protein_coding	3.30655e-05	0.00378341
ENSG00000166148	AVPR1A	-5.03783	protein_coding	protein_coding	8.17785e-07	0.00031066
ENSG00000126838	PZP	-5.35115	protein_coding	protein_coding	4.98094e-10	9.4608e-07
ENSG00000099769	IGFALS	-5.38192	protein_coding	protein_coding	6.8642e-05	0.0059263
ENSG00000198077	CYP2A7	-6.39715	protein_coding	protein_coding	4.5079e-05	0.00441356

## Sheet: HCV-HCC vs Normal
Ensembl ID	Gene Symbol	Log2 fold change	Biotype	Biotype group	P value	P adjusted
ENSG00000183878	UTY	13.0911	protein_coding	protein_coding	4.07743e-12	3.51393e-08
ENSG00000131002	TXLNGY	13.0522	transcribed_unprocessed_pseudogene	other	4.13814e-11	1.08929e-07
ENSG00000012817	KDM5D	12.8607	protein_coding	protein_coding	5.05588e-11	1.08929e-07
ENSG00000067048	DDX3Y	12.0945	protein_coding	protein_coding	2.2634e-10	3.251e-07
ENSG00000129824	RPS4Y1	12.081	protein_coding	protein_coding	5.4825e-10	5.2498e-07
ENSG00000114374	USP9Y	10.4459	protein_coding	protein_coding	2.20845e-08	1.58604e-05
ENSG00000171658	NMRAL2P	6.1761	transcribed_unprocessed_pseudogene	other	0.00320684	0.0498171
ENSG00000198203	SULT1C2	4.95033	protein_coding	protein_coding	0.000332831	0.0119018
ENSG00000066279	ASPM	4.56848	protein_coding	protein_coding	1.19286e-06	0.00027815
ENSG00000118785	SPP1	4.21741	protein_coding	protein_coding	0.00014256	0.00726971
ENSG00000117724	CENPF	4.02218	protein_coding	protein_coding	0.000898658	0.023251
ENSG00000272398	CD24	3.81801	protein_coding	protein_coding	4.09172e-05	0.00309319
ENSG00000008300	CELSR3	3.62693	protein_coding	protein_coding	5.25612e-06	0.000787235
ENSG00000106366	SERPINE1	3.60243	protein_coding	protein_coding	0.000543992	0.0161104
ENSG00000113361	CDH6	3.31488	protein_coding	protein_coding	0.00181829	0.036442
ENSG00000281344	HELLPAR	3.29763	macro_lncRNA	nc	0.000332197	0.0119018
ENSG00000169855	ROBO1	3.29038	protein_coding	protein_coding	1.29392e-06	0.000278775
ENSG00000067798	NAV3	3.21388	protein_coding	protein_coding	0.000893913	0.0232373
ENSG00000250337	PURPL	3.06361	lincRNA	nc	3.65939e-05	0.00284114
ENSG00000038427	VCAN	3.05158	protein_coding	protein_coding	6.53093e-06	0.000865901
ENSG00000129521	EGLN3	3.03143	protein_coding	protein_coding	0.00174693	0.0357003
ENSG00000237988	OR2I1P	2.94559	protein_coding	protein_coding	0.00236319	0.0419053
ENSG00000135749	PCNX2	2.89078	protein_coding	protein_coding	1.21921e-06	0.00027815
ENSG00000119969	HELLS	2.86075	protein_coding	protein_coding	3.45539e-05	0.00273198
ENSG00000122870	BICC1	2.86061	protein_coding	protein_coding	0.00024115	0.0101377
ENSG00000148773	MKI67	2.82126	protein_coding	protein_coding	0.000428917	0.0137413
ENSG00000124766	SOX4	2.7998	protein_coding	protein_coding	9.35988e-05	0.005563
ENSG00000102287	GABRE	2.71103	protein_coding	protein_coding	0.00141472	0.0315959
ENSG00000154065	ANKRD29	2.65249	protein_coding	protein_coding	0.00181574	0.036442
ENSG00000115380	EFEMP1	2.63063	protein_coding	protein_coding	0.00147588	0.0324468
ENSG00000249859	PVT1	2.59918	lincRNA	nc	0.000191785	0.00872355
ENSG00000119681	LTBP2	2.53717	protein_coding	protein_coding	1.38556e-05	0.00147598
ENSG00000196705	ZNF431	2.51153	protein_coding	protein_coding	0.00138876	0.0314131
ENSG00000228526	MIR34AHG	2.39109	lincRNA	nc	7.12901e-08	3.61399e-05
ENSG00000204291	COL15A1	2.36804	protein_coding	protein_coding	0.00119192	0.0280654
ENSG00000100767	PAPLN	2.35122	protein_coding	protein_coding	0.000279005	0.0109428
ENSG00000060982	BCAT1	2.32495	protein_coding	protein_coding	0.000312752	0.0116679
ENSG00000172965	MIR4435-2HG	2.22008	lincRNA	nc	1.92104e-05	0.00174269
ENSG00000231551	AC245100.4	2.20174	transcribed_unprocessed_pseudogene	other	1.23232e-05	0.00138159
ENSG00000151067	CACNA1C	2.18113	protein_coding	protein_coding	0.000338884	0.0120682
ENSG00000164171	ITGA2	2.17931	protein_coding	protein_coding	0.00143253	0.0318183
ENSG00000110799	VWF	2.15989	protein_coding	protein_coding	0.000158447	0.00778167
ENSG00000170485	NPAS2	2.13029	protein_coding	protein_coding	0.00220571	0.0405305
ENSG00000082512	TRAF5	2.08302	protein_coding	protein_coding	0.000454265	0.0141843
ENSG00000083857	FAT1	2.0754	protein_coding	protein_coding	2.26972e-06	0.00043541
ENSG00000151690	MFSD6	2.06695	protein_coding	protein_coding	0.00206329	0.0389091
ENSG00000185477	GPRIN3	2.04626	protein_coding	protein_coding	0.000219754	0.0094221
ENSG00000104419	NDRG1	2.03199	protein_coding	protein_coding	0.000292144	0.011295
ENSG00000111859	NEDD9	1.97466	protein_coding	protein_coding	0.000432524	0.0138055
ENSG00000104549	SQLE	1.96772	protein_coding	protein_coding	0.000118792	0.0066477
ENSG00000112186	CAP2	1.9304	protein_coding	protein_coding	0.000443452	0.0139614
ENSG00000176208	ATAD5	1.93016	protein_coding	protein_coding	0.000210701	0.00914267
ENSG00000198131	ZNF544	1.88174	protein_coding	protein_coding	0.000612159	0.0174112
ENSG00000152256	PDK1	1.87111	protein_coding	protein_coding	0.00167301	0.0349105
ENSG00000159147	DONSON	1.86721	protein_coding	protein_coding	0.000297706	0.0113023
ENSG00000136040	PLXNC1	1.86297	protein_coding	protein_coding	0.000270568	0.0108454
ENSG00000143514	TP53BP2	1.85466	protein_coding	protein_coding	0.000185221	0.00849063
ENSG00000054690	PLEKHH1	1.84219	protein_coding	protein_coding	0.00312031	0.0489284
ENSG00000059588	TARBP1	1.83469	protein_coding	protein_coding	5.57085e-05	0.00378028
ENSG00000182718	ANXA2	1.82576	protein_coding	protein_coding	4.67954e-06	0.000775544
ENSG00000196526	AFAP1	1.82022	protein_coding	protein_coding	0.00130821	0.0300644
ENSG00000222041	CYTOR	1.8141	lincRNA	nc	0.000140946	0.00726971
ENSG00000254166	CASC19	1.80914	processed_transcript	other	0.0025544	0.0438144
ENSG00000184445	KNTC1	1.79823	protein_coding	protein_coding	0.00066352	0.018687
ENSG00000143067	ZNF697	1.77128	protein_coding	protein_coding	0.00188883	0.0369954
ENSG00000163531	NFASC	1.76471	protein_coding	protein_coding	0.0026159	0.0441734
ENSG00000062716	VMP1	1.7402	protein_coding	protein_coding	1.10837e-05	0.00129081
ENSG00000154380	ENAH	1.7263	protein_coding	protein_coding	0.00118841	0.0280594
ENSG00000081760	AACS	1.71403	protein_coding	protein_coding	0.00106259	0.0259416
ENSG00000126861	OMG	1.69922	protein_coding	protein_coding	0.00040495	0.0131693
ENSG00000102780	DGKH	1.68694	protein_coding	protein_coding	0.000125293	0.00692166
ENSG00000119771	KLHL29	1.67825	protein_coding	protein_coding	0.00141185	0.0315959
ENSG00000166263	STXBP4	1.67168	protein_coding	protein_coding	5.76205e-06	0.00084165
ENSG00000108821	COL1A1	1.66853	protein_coding	protein_coding	0.00191734	0.0374685
ENSG00000104361	NIPAL2	1.64835	protein_coding	protein_coding	0.00195309	0.0376877
ENSG00000242125	SNHG3	1.62726	processed_transcript	other	0.000278759	0.0109428
ENSG00000203668	CHML	1.62511	protein_coding	protein_coding	0.00246794	0.0427083
ENSG00000251562	MALAT1	1.61635	lincRNA	nc	3.75379e-07	0.000124424
ENSG00000119280	C1orf198	1.59217	protein_coding	protein_coding	0.000712349	0.0198033
ENSG00000259820	AC083843.3	1.58957	lincRNA	nc	0.000260347	0.0106082
ENSG00000213923	CSNK1E	1.58383	protein_coding	protein_coding	9.84932e-05	0.00574738
ENSG00000237296	SMG1P1	1.58061	transcribed_unprocessed_pseudogene	other	0.00116245	0.0277592
ENSG00000130827	PLXNA3	1.5529	protein_coding	protein_coding	4.32608e-05	0.00318651
ENSG00000198556	ZNF789	1.53978	protein_coding	protein_coding	0.000717033	0.0198694
ENSG00000100523	DDHD1	1.52631	protein_coding	protein_coding	0.00227	0.0413357
ENSG00000115419	GLS	1.51848	protein_coding	protein_coding	0.00013411	0.0071579
ENSG00000213865	C8orf44	1.51048	protein_coding	protein_coding	0.000354449	0.0124679
ENSG00000176390	CRLF3	1.50896	protein_coding	protein_coding	3.89602e-05	0.00297132
ENSG00000171791	BCL2	1.50834	protein_coding	protein_coding	0.00097718	0.0246132
ENSG00000158079	PTPDC1	1.50399	protein_coding	protein_coding	0.000161849	0.00782354
ENSG00000080618	CPB2	-1.50333	protein_coding	protein_coding	0.000382934	0.0129862
ENSG00000185000	DGAT1	-1.504	protein_coding	protein_coding	0.000251333	0.0104134
ENSG00000113269	RNF130	-1.50747	protein_coding	protein_coding	0.000279346	0.0109428
ENSG00000204228	HSD17B8	-1.50763	protein_coding	protein_coding	0.00120894	0.0283115
ENSG00000147647	DPYS	-1.50794	protein_coding	protein_coding	0.000148053	0.00746155
ENSG00000114054	PCCB	-1.51597	protein_coding	protein_coding	5.96734e-06	0.000845624
ENSG00000099834	CDHR5	-1.51673	protein_coding	protein_coding	0.000290449	0.011295
ENSG00000146085	MUT	-1.52388	protein_coding	protein_coding	0.000165397	0.00785897
ENSG00000173599	PC	-1.52828	protein_coding	protein_coding	0.000133574	0.0071579
ENSG00000136868	SLC31A1	-1.52859	protein_coding	protein_coding	6.59045e-05	0.00432429
ENSG00000101160	CTSZ	-1.53367	protein_coding	protein_coding	7.62129e-05	0.00485005
ENSG00000089248	ERP29	-1.54004	protein_coding	protein_coding	0.000783495	0.0211005
ENSG00000130208	APOC1	-1.54156	protein_coding	protein_coding	4.07426e-07	0.0001254
ENSG00000138356	AOX1	-1.54922	protein_coding	protein_coding	0.00285482	0.0461818
ENSG00000145192	AHSG	-1.55066	protein_coding	protein_coding	0.000885336	0.0232373
ENSG00000006756	ARSD	-1.55223	protein_coding	protein_coding	7.65383e-05	0.00485005
ENSG00000013583	HEBP1	-1.55806	protein_coding	protein_coding	0.000352691	0.0124569
ENSG00000142168	SOD1	-1.55897	protein_coding	protein_coding	8.02676e-05	0.00504924
ENSG00000103202	NME4	-1.56214	protein_coding	protein_coding	0.00260961	0.0441734
ENSG00000138109	CYP2C9	-1.56309	protein_coding	protein_coding	0.002144	0.0398938
ENSG00000120915	EPHX2	-1.56603	protein_coding	protein_coding	0.000694156	0.0194388
ENSG00000198840	MT-ND3	-1.57651	protein_coding	protein_coding	0.000721429	0.0199272
ENSG00000106565	TMEM176B	-1.58097	protein_coding	protein_coding	5.18124e-06	0.000787235
ENSG00000151552	QDPR	-1.5836	protein_coding	protein_coding	4.52249e-05	0.0032479
ENSG00000132703	APCS	-1.58491	protein_coding	protein_coding	0.000837063	0.0222648
ENSG00000153823	PID1	-1.59147	protein_coding	protein_coding	0.00309539	0.0488079
ENSG00000106803	SEC61B	-1.59249	protein_coding	protein_coding	0.000196376	0.00872355
ENSG00000157399	ARSE	-1.60245	protein_coding	protein_coding	0.000397496	0.0131693
ENSG00000170458	CD14	-1.60431	protein_coding	protein_coding	0.000694726	0.0194388
ENSG00000163686	ABHD6	-1.60672	protein_coding	protein_coding	0.000110246	0.00635611
ENSG00000131187	F12	-1.60712	protein_coding	protein_coding	0.000242824	0.0101585
ENSG00000166311	SMPD1	-1.61017	protein_coding	protein_coding	3.81638e-06	0.000671216
ENSG00000169562	GJB1	-1.61823	protein_coding	protein_coding	6.62342e-05	0.00432429
ENSG00000198732	SMOC1	-1.61897	protein_coding	protein_coding	0.00038732	0.0130388
ENSG00000167601	AXL	-1.62556	protein_coding	protein_coding	0.000847905	0.0224838
ENSG00000107537	PHYH	-1.62738	protein_coding	protein_coding	9.41506e-06	0.00117593
ENSG00000140093	SERPINA10	-1.62853	protein_coding	protein_coding	1.6064e-05	0.00157317
ENSG00000074416	MGLL	-1.6423	protein_coding	protein_coding	0.00164226	0.0346887
ENSG00000146674	IGFBP3	-1.65649	protein_coding	protein_coding	0.00258813	0.0440765
ENSG00000130203	APOE	-1.67153	protein_coding	protein_coding	6.21253e-05	0.00415035
ENSG00000139508	SLC46A3	-1.6746	protein_coding	protein_coding	0.00103692	0.0254593
ENSG00000224389	C4B	-1.6775	protein_coding	protein_coding	4.51895e-05	0.0032479
ENSG00000111335	OAS2	-1.67773	protein_coding	protein_coding	0.00244772	0.0425947
ENSG00000128052	KDR	-1.67775	protein_coding	protein_coding	0.000472794	0.0147095
ENSG00000149131	SERPING1	-1.67827	protein_coding	protein_coding	2.0915e-05	0.00182066
ENSG00000147100	SLC16A2	-1.68228	protein_coding	protein_coding	0.00129571	0.0298567
ENSG00000132386	SERPINF1	-1.6915	protein_coding	protein_coding	3.52781e-09	3.04026e-06
ENSG00000165572	KBTBD6	-1.69946	protein_coding	protein_coding	0.000890968	0.0232373
ENSG00000167315	ACAA2	-1.70753	protein_coding	protein_coding	1.02214e-07	4.63622e-05
ENSG00000025423	HSD17B6	-1.70869	protein_coding	protein_coding	0.00077648	0.0209771
ENSG00000171503	ETFDH	-1.71528	protein_coding	protein_coding	1.47568e-05	0.00152227
ENSG00000130005	GAMT	-1.72369	protein_coding	protein_coding	0.000142097	0.00726971
ENSG00000162365	CYP4A22	-1.72828	protein_coding	protein_coding	0.000162499	0.00782354
ENSG00000168306	ACOX2	-1.729	protein_coding	protein_coding	0.000202793	0.00891667
ENSG00000125430	HS3ST3B1	-1.74209	protein_coding	protein_coding	0.000979617	0.0246132
ENSG00000149547	EI24	-1.74972	protein_coding	protein_coding	1.22647e-06	0.00027815
ENSG00000108179	PPIF	-1.75068	protein_coding	protein_coding	0.00032512	0.0118223
ENSG00000099937	SERPIND1	-1.75766	protein_coding	protein_coding	1.25957e-05	0.00139166
ENSG00000164344	KLKB1	-1.76077	protein_coding	protein_coding	0.000141421	0.00726971
ENSG00000100342	APOL1	-1.76488	protein_coding	protein_coding	2.56653e-05	0.00214741
ENSG00000091513	TF	-1.76566	protein_coding	protein_coding	1.23442e-05	0.00138159
ENSG00000166816	LDHD	-1.77342	protein_coding	protein_coding	0.000179885	0.00829012
ENSG00000047457	CP	-1.77515	protein_coding	protein_coding	3.72561e-05	0.00286672
ENSG00000134463	ECHDC3	-1.77851	protein_coding	protein_coding	0.000302433	0.0113815
ENSG00000111275	ALDH2	-1.78312	protein_coding	protein_coding	2.97313e-05	0.00237294
ENSG00000182326	C1S	-1.78578	protein_coding	protein_coding	0.000123299	0.00685542
ENSG00000091583	APOH	-1.78676	protein_coding	protein_coding	7.04773e-07	0.000189804
ENSG00000187045	TMPRSS6	-1.79083	protein_coding	protein_coding	0.00059139	0.0170722
ENSG00000100652	SLC10A1	-1.79644	protein_coding	protein_coding	0.00170256	0.0354412
ENSG00000187048	CYP4A11	-1.80431	protein_coding	protein_coding	0.00134468	0.0305763
ENSG00000117601	SERPINC1	-1.80445	protein_coding	protein_coding	4.43536e-06	0.000749489
ENSG00000123838	C4BPA	-1.8058	protein_coding	protein_coding	0.000400278	0.0131693
ENSG00000176720	BOK	-1.80983	protein_coding	protein_coding	0.000278073	0.0109428
ENSG00000164237	CMBL	-1.81329	protein_coding	protein_coding	2.48212e-06	0.00046502
ENSG00000100197	CYP2D6	-1.82369	protein_coding	protein_coding	0.000324521	0.0118223
ENSG00000106538	RARRES2	-1.82512	protein_coding	protein_coding	4.02019e-07	0.0001254
ENSG00000125730	C3	-1.8291	protein_coding	protein_coding	9.01088e-05	0.00548661
ENSG00000166825	ANPEP	-1.83284	protein_coding	protein_coding	0.000201799	0.00891667
ENSG00000143819	EPHX1	-1.83391	protein_coding	protein_coding	1.73792e-06	0.000356605
ENSG00000121691	CAT	-1.83706	protein_coding	protein_coding	1.11768e-06	0.00027815
ENSG00000106327	TFR2	-1.84764	protein_coding	protein_coding	5.72801e-08	3.29093e-05
ENSG00000021852	C8B	-1.84811	protein_coding	protein_coding	0.00240785	0.0422624
ENSG00000205436	EXOC3L4	-1.84939	protein_coding	protein_coding	0.00209311	0.0392139
ENSG00000140263	SORD	-1.85446	protein_coding	protein_coding	6.10537e-05	0.00411063
ENSG00000147123	NDUFB11	-1.85491	protein_coding	protein_coding	1.32299e-05	0.00144323
ENSG00000173372	C1QA	-1.85854	protein_coding	protein_coding	0.00174288	0.0357003
ENSG00000111181	SLC6A12	-1.87865	protein_coding	protein_coding	0.00266173	0.0443231
ENSG00000135069	PSAT1	-1.89036	protein_coding	protein_coding	0.000836273	0.0222648
ENSG00000104760	FGL1	-1.90929	protein_coding	protein_coding	0.000296203	0.011295
ENSG00000214274	ANG	-1.9111	protein_coding	protein_coding	0.000404892	0.0131693
ENSG00000109072	VTN	-1.92215	protein_coding	protein_coding	4.4077e-06	0.000749489
ENSG00000196502	SULT1A1	-1.92312	protein_coding	protein_coding	4.80398e-05	0.00342154
ENSG00000169738	DCXR	-1.92515	protein_coding	protein_coding	0.000358389	0.0125045
ENSG00000127884	ECHS1	-1.92647	protein_coding	protein_coding	1.51909e-05	0.00152227
ENSG00000250799	PRODH2	-1.93835	protein_coding	protein_coding	0.00016597	0.00785897
ENSG00000149124	GLYAT	-1.94334	protein_coding	protein_coding	0.00100962	0.0250026
ENSG00000137124	ALDH1B1	-1.94762	protein_coding	protein_coding	9.95684e-06	0.00120856
ENSG00000143845	ETNK2	-1.95427	protein_coding	protein_coding	0.000990509	0.0248145
ENSG00000163631	ALB	-1.95935	protein_coding	protein_coding	0.00255728	0.0438144
ENSG00000138207	RBP4	-1.96717	protein_coding	protein_coding	5.9855e-06	0.000845624
ENSG00000100889	PCK2	-1.97047	protein_coding	protein_coding	3.60419e-06	0.000647103
ENSG00000197249	SERPINA1	-1.97351	protein_coding	protein_coding	3.66305e-10	4.50973e-07
ENSG00000126231	PROZ	-1.97715	protein_coding	protein_coding	0.00132809	0.0303222
ENSG00000126432	PRDX5	-1.97808	protein_coding	protein_coding	0.000484097	0.0148998
ENSG00000167711	SERPINF2	-1.98228	protein_coding	protein_coding	6.44387e-08	3.47083e-05
ENSG00000170315	UBB	-2.00275	protein_coding	protein_coding	1.00829e-08	7.89952e-06
ENSG00000157131	C8A	-2.03651	protein_coding	protein_coding	0.000551584	0.0162641
ENSG00000243955	GSTA1	-2.05091	protein_coding	protein_coding	5.19177e-06	0.000787235
ENSG00000155666	KDM8	-2.05294	protein_coding	protein_coding	0.00116347	0.0277592
ENSG00000145321	GC	-2.05442	protein_coding	protein_coding	0.000174742	0.00812782
ENSG00000151224	MAT1A	-2.06975	protein_coding	protein_coding	0.00019423	0.00872355
ENSG00000171560	FGA	-2.07994	protein_coding	protein_coding	2.85941e-05	0.00232476
ENSG00000010379	SLC6A13	-2.08575	protein_coding	protein_coding	0.0005061	0.0153055
ENSG00000159403	C1R	-2.09857	protein_coding	protein_coding	0.000115808	0.0065231
ENSG00000116690	PRG4	-2.11284	protein_coding	protein_coding	0.00217421	0.0402744
ENSG00000169692	AGPAT2	-2.12161	protein_coding	protein_coding	0.000394426	0.0131693
ENSG00000170099	SERPINA6	-2.1226	protein_coding	protein_coding	1.02467e-05	0.00122647
ENSG00000250479	CHCHD10	-2.12477	protein_coding	protein_coding	0.000160524	0.00781579
ENSG00000171557	FGG	-2.1304	protein_coding	protein_coding	2.15243e-05	0.00185496
ENSG00000055957	ITIH1	-2.14463	protein_coding	protein_coding	8.36855e-08	4.00668e-05
ENSG00000136574	GATA4	-2.14507	protein_coding	protein_coding	0.000110631	0.00635611
ENSG00000140284	SLC27A2	-2.14788	protein_coding	protein_coding	0.00295504	0.0472478
ENSG00000134240	HMGCS2	-2.14803	protein_coding	protein_coding	2.02455e-05	0.00179111
ENSG00000130303	BST2	-2.15042	protein_coding	protein_coding	0.00256872	0.0439231
ENSG00000110245	APOC3	-2.15206	protein_coding	protein_coding	9.08213e-05	0.00548661
ENSG00000180210	F2	-2.15791	protein_coding	protein_coding	1.11228e-07	4.70994e-05
ENSG00000265735	RN7SL5P	-2.16687	misc_RNA	nc	0.00204923	0.0388022
ENSG00000083807	SLC27A5	-2.17479	protein_coding	protein_coding	1.15876e-05	0.00133149
ENSG00000171564	FGB	-2.17695	protein_coding	protein_coding	0.000134215	0.0071579
ENSG00000198848	CES1	-2.17791	protein_coding	protein_coding	3.38677e-08	2.24517e-05
ENSG00000141504	SAT2	-2.18469	protein_coding	protein_coding	8.69224e-06	0.00111806
ENSG00000159335	PTMS	-2.18886	protein_coding	protein_coding	1.1477e-07	4.70994e-05
ENSG00000257017	HP	-2.1933	protein_coding	protein_coding	0.000542583	0.0161104
ENSG00000087258	GNAO1	-2.23741	protein_coding	protein_coding	0.00322384	0.0498744
ENSG00000122194	PLG	-2.28626	protein_coding	protein_coding	2.41311e-07	8.66508e-05
ENSG00000135744	AGT	-2.29745	protein_coding	protein_coding	3.28063e-11	1.08929e-07
ENSG00000090512	FETUB	-2.35303	protein_coding	protein_coding	0.000517253	0.0154781
ENSG00000135917	SLC19A3	-2.35777	protein_coding	protein_coding	0.000498077	0.0152214
ENSG00000164089	ETNPPL	-2.36136	protein_coding	protein_coding	0.00278533	0.0453762
ENSG00000126709	IFI6	-2.3633	protein_coding	protein_coding	0.000573891	0.0167088
ENSG00000198099	ADH4	-2.36407	protein_coding	protein_coding	0.00302497	0.0480096
ENSG00000263740	RN7SL4P	-2.37302	misc_RNA	nc	0.00147965	0.0324469
ENSG00000010610	CD4	-2.39803	protein_coding	protein_coding	0.0010039	0.024955
ENSG00000120885	CLU	-2.41494	protein_coding	protein_coding	9.81189e-06	0.00120798
ENSG00000110169	HPX	-2.42199	protein_coding	protein_coding	1.89846e-05	0.00174269
ENSG00000062282	DGAT2	-2.44112	protein_coding	protein_coding	0.000256426	0.0105232
ENSG00000138792	ENPEP	-2.45511	protein_coding	protein_coding	2.03677e-05	0.00179111
ENSG00000060971	ACAA1	-2.47829	protein_coding	protein_coding	4.5247e-08	2.78528e-05
ENSG00000141753	IGFBP4	-2.48564	protein_coding	protein_coding	6.63236e-11	1.14315e-07
ENSG00000072080	SPP2	-2.49226	protein_coding	protein_coding	0.000367471	0.0126675
ENSG00000106927	AMBP	-2.49333	protein_coding	protein_coding	5.10944e-10	5.2498e-07
ENSG00000274012	RN7SL2	-2.55741	misc_RNA	nc	2.77152e-07	9.55398e-05
ENSG00000228278	ORM2	-2.56948	protein_coding	protein_coding	2.27355e-06	0.00043541
ENSG00000162482	AKR7A3	-2.6224	protein_coding	protein_coding	1.40439e-05	0.00147598
ENSG00000122971	ACADS	-2.63614	protein_coding	protein_coding	1.27615e-06	0.000278775
ENSG00000112964	GHR	-2.76394	protein_coding	protein_coding	0.00019403	0.00872355
ENSG00000186910	SERPINA11	-2.77508	protein_coding	protein_coding	2.30393e-07	8.63271e-05
ENSG00000229314	ORM1	-2.80045	protein_coding	protein_coding	0.00108376	0.0262355
ENSG00000118271	TTR	-2.81832	protein_coding	protein_coding	1.26326e-07	4.94854e-05
ENSG00000118137	APOA1	-2.85486	protein_coding	protein_coding	0.000150209	0.00748268
ENSG00000138315	OIT3	-2.91908	protein_coding	protein_coding	0.000127435	0.00699514
ENSG00000182704	TSKU	-2.93256	protein_coding	protein_coding	9.27584e-06	0.00117558
ENSG00000013016	EHD3	-3.05256	protein_coding	protein_coding	0.000316057	0.0117404
ENSG00000125148	MT2A	-3.14395	protein_coding	protein_coding	0.00177621	0.0361023
ENSG00000196208	GREB1	-3.46951	protein_coding	protein_coding	8.85382e-05	0.00545016
ENSG00000126838	PZP	-4.09269	protein_coding	protein_coding	1.19607e-06	0.00027815
ENSG00000099769	IGFALS	-4.75804	protein_coding	protein_coding	0.000326807	0.0118337
ENSG00000198077	CYP2A7	-6.19447	protein_coding	protein_coding	5.51396e-05	0.00377137
